# Supplementary material for: Comparative Proteomics Study on the Postharvest Senescence of Volvariella volvacea
Source: J Fungi (Basel). 2022 Aug 4;8(8):819. doi: 10.3390/jof8080819 (PMC9410126; doi:10.3390/jof8080819)
Supplement: Supplementary file 1 [file jof-08-00819-s001.zip]

Archive with 1 entries (1 files):
- jof-1770245-supplementary.pdf
